# Supplementary material for: A Randomized Controlled Trial on the Safety and Cognitive Benefits of a Novel Functional Drink from a Purple Waxy Corn Byproduct in Peri- and Postmenopausal Women
Source: Antioxidants (Basel). 2025 Oct 20;14(10):1262. doi: 10.3390/antiox14101262 (PMC12561858; doi:10.3390/antiox14101262)
Supplement: Supplementary file 1 [file antioxidants-14-01262-s001.zip]

Archive with 4 entries (3 files):
- antioxidants-3879342-supplementary/
- antioxidants-3879342-supplementary/S1 Physical Activity Questionnaire.pdf
- antioxidants-3879342-supplementary/S2 Dietary questionaire and Result.pdf
- antioxidants-3879342-supplementary/S3 VOLUNTEER INFORMATION SHEET and Consent form.pdf
